# Supplementary material for: Grape Seed Proanthocyanidin Extract Ameliorates Cardiac Remodelling After Myocardial Infarction Through PI3K/AKT Pathway in Mice
Source: Front Pharmacol. 2020 Dec 4;11:585984. doi: 10.3389/fphar.2020.585984 (PMC7747856; doi:10.3389/fphar.2020.585984)
Supplement: Supplementary file 2 [file datasheet1.zip]

Archive with 12 entries (11 files):
- original file of Supplementary materials/
- original file of Supplementary materials/Bax .scn
- original file of Supplementary materials/Bcl-2 .scn
- original file of Supplementary materials/DMSO.fcs
- original file of Supplementary materials/DMSO.gif
- original file of Supplementary materials/GSPE.fcs
- original file of Supplementary materials/GSPE.gif
- original file of Supplementary materials/OGD+FSPE.gif
- original file of Supplementary materials/OGD+GSPE.fcs
- original file of Supplementary materials/OGD.fcs
- original file of Supplementary materials/OGD.gif
- original file of Supplementary materials/Tubulin .scn
